# Supplementary material for: Identification of Volatile Compounds and Terpene Synthase (TPS) Genes Reveals ZcTPS02 Involved in β-Ocimene Biosynthesis in Zephyranthes candida
Source: Genes (Basel). 2024 Jan 30;15(2):185. doi: 10.3390/genes15020185 (PMC10887521; doi:10.3390/genes15020185)
Supplement: Supplementary file 1 [file genes-15-00185-s001.zip]

Archive with 1 entries (1 files):
- genes-2794977-supplementary.xlsx
