# Supplementary material for: Identification of Volatile Compounds and Terpene Synthase (TPS) Genes Reveals ZcTPS02 Involved in β-Ocimene Biosynthesis in Zephyranthes candida
Source: Genes (Basel). 2024 Jan 30;15(2):185. doi: 10.3390/genes15020185 (PMC10887521; doi:10.3390/genes15020185)
Supplement: Supplementary file 1 [file genes-15-00185-s001.zip › genes-2794977-supplementary.xlsx]

## Sheet: Sheet1
Primer Name	Sequence(5’-3’)
TPS01F	ATGTGGGACGATCAGTACATTC
TPS01R	CTAAAGTGGAATTGGTTCAATTAGG
TPS02F	ATGGCAACTTTCTTTCAGGC
TPS02R	TCAGGCCTCTACGAATTCAATT
TPS01F pMAL	aggatttcagaattcggatccTATCCACCATCGATGTGGGAC
TPS01R pMAL	caagcttgcctgcaggtcgacCTAAAGTGGAATTGGTTCAATTAGGA
TPS02F-pMAL	aggatttcagaattcggatccGGGCGGAGGACTGCGAAT
TPS02R-pMAL	caagcttgcctgcaggtcgacTCAGGCCTCTACGAATTCAATTC
TPS02F-1300	gagaacacgggggacgagctcATGGCAACTTTCTTTCAGGCTT
TPS02R-1300	gctcaccatgtcgactctagaGGCCTCTACGAATTCAATTCCC

## Sheet: Sheet2
(+)-limonene synthase 1 [Citrus limon]	AAM53944
(+)-limonene synthase 2 [Citrus limon]	AAM53946
E-β-ocimene synthase, partial [Arabidopsis thaliana]	AAN65379
β-ocimene synthase [Phaseolus lunatus]	ABY65110
